# Supplementary material for: Age-Related Effects of Olive Oil Polyphenol Ingestion on Oxidation of Low-Density Lipoprotein in Healthy Japanese Men: A Randomized Controlled Double-Blind Crossover Trial
Source: Nutrients. 2024 Oct 1;16(19):3342. doi: 10.3390/nu16193342 (PMC11478568; doi:10.3390/nu16193342)
Supplement: Supplementary file 1 [file nutrients-16-03342-s001.zip]

Archive with 2 entries (2 files):
- Supplementary Material.pdf
- Supplementary Tables_rev.pdf
